# Supplementary material for: Metabolomics study of flavonoids in Coreopsis tinctoria of different origins by UPLC–MS/MS
Source: PeerJ. 2022 Dec 19;10:e14580. doi: 10.7717/peerj.14580 (PMC9774014; doi:10.7717/peerj.14580)
Supplement: Supplemental Information 3 [file peerj-10-14580-s003.zip]

Archive with 10 entries (9 files):
- Raw dataset/
- Raw dataset/MWXS-21-1154D_9_WH6500-9_C02_V1.0_DGW_20210705-A21209887b.mzML
- Raw dataset/MWXS-21-1154D_9_WH6500-9_C02_V1.0_DGW_20210705-A21209888b.mzML
- Raw dataset/MWXS-21-1154D_9_WH6500-9_C02_V1.0_DGW_20210705-A21209889b.mzML
- Raw dataset/MWXS-21-1154D_9_WH6500-9_C02_V1.0_DGW_20210705-A21209890b.mzML
- Raw dataset/MWXS-21-1154D_9_WH6500-9_C02_V1.0_DGW_20210705-A21209891b.mzML
- Raw dataset/MWXS-21-1154D_9_WH6500-9_C02_V1.0_DGW_20210705-A21209892b.mzML
- Raw dataset/MWXS-21-1154D_9_WH6500-9_C02_V1.0_DGW_20210705-A21209893b.mzML
- Raw dataset/MWXS-21-1154D_9_WH6500-9_C02_V1.0_DGW_20210705-A21209894b.mzML
- Raw dataset/MWXS-21-1154D_9_WH6500-9_C02_V1.0_DGW_20210705-A21209895b.mzML
